# Supplementary material for: Improved Outcome Prediction for Appendiceal Pseudomyxoma Peritonei by Integration of Cancer Cell and Stromal Transcriptional Profiles
Source: Cancers (Basel). 2020 Jun 8;12(6):1495. doi: 10.3390/cancers12061495 (PMC7352410; doi:10.3390/cancers12061495)
Supplement: Supplementary file 1 [file cancers-12-01495-s001.zip]

Archive with 1 entries (1 files):
- cancers-815124-supplementary.xlsx
