# Supplementary material for: Improved Outcome Prediction for Appendiceal Pseudomyxoma Peritonei by Integration of Cancer Cell and Stromal Transcriptional Profiles
Source: Cancers (Basel). 2020 Jun 8;12(6):1495. doi: 10.3390/cancers12061495 (PMC7352410; doi:10.3390/cancers12061495)
Supplement: Supplementary file 1 [file cancers-12-01495-s001.zip › cancers-815124-supplementary.xlsx]

## Sheet: Supp Table S1
	Supplementary Table S1: Clinical features of 177 PMP patients treated with CRS+HIPEC			`
	Variable	N. of patients
	Gender
	Male	63
	Female	114
	ECOG Performance Status
	ECOG 0	118
	ECOG 1	37
	ECOG 2	11
	Unknown	11
	ASA Score
	ASA 1	8
	ASA 2	85
	ASA 3	64
	ASA 4	9
	Unknown	11
	Prior Surgical Score
	PSS 0	30
	PSS 1	56
	PSS 2	52
	PSS 3	26
	Unknown	12
	Charlson Comorbidity Index
	0	42
	1	49
	2	40
	3	27
	4	7
	5	1
	Unknown	10
	Prior chemotherapy
	Yes	33
	No	133
	Unknown	11
	Peritoneal Cancer Index
	0 – 13	53
	14 – 26	67
	27 – 39	57
	Completeness of Cytoreduction
	CCR 0
	CCR 1	143
	CCR 2	30
	Unknown	4

## Sheet: Supp Table S2
	Supplementary Table S2: Histopathological classification of 177 PMP patients treated with CRS+HIPEC
	Variable	N. of Patients
	Ronnett Classification
	Mucin	14
	DPAM	82
	PMCA	45
	PMCA-I	21
	PMCA-S	4
	Unknown	11
	WHO Classification
	High Grade PMP	70
	Low Grade PMP	82
	Mucin	14
	Unknown	11
	Primary Tumor
	Adenoma	22
	LAMN	74
	Mucinous Adenocarcinoma	67
	Signet Ring Cell Adenocarcinoma	3
	Unknown	11
	Cytologic Atypia
	Minimal	43
	Moderate	16
	Marked	13
	Unknown	105
	Cellularity
	Acellular	18
	Scant (< 2%)	19
	Moderate (2-19%)	28
	High (≥ 20%)	21
	Unknown	91
	Lymph node involvement
	Yes	13
	No	98
	Unknown	66

## Sheet: Supp Table S3
	Supplementary Table S3: Histopathological classification of 24 PMP cases profiled with gene expression microarrays		`
	Variable	Values
	Median age (Range)	47.9 (27-68) Ys
	Gender	M:6
		F:18
	Ronnett’s classification	PMCA: 11 pts
		DPAM: 13 pts
	WHO Classification	High Grade: 11 pts
		Low Grade: 13 pts
	Completeness of Cytoreduction (Range 0-3)	CC-0: 21 pts
		CC-1: 3 pts

## Sheet: Supp Table S4
	Supplementary Table S4: Clinical anntation of 24 PMP cases profiled with gene expression microarrays
	Patient ID	Ronnet Histology	CEA	Ca19.9	DFS (months)	Relapse event after HIPEC
	Patient05	DPAM	2.6	5.8	57.4	0
	Patient24	DPAM	4	2	86.73	0
	Patient21	DPAM	5.3	91.7	34.3	0
	Patient07	DPAM	5.8	38.8	51.57	0
	Patient19	DPAM	12.9	9.4	10.57	1
	Patient16	DPAM	14.5	590	11.97	1
	Patient14	DPAM	18	41.1	31.6	0
	Patient01	DPAM	41	0	67.77	0
	Patient02	DPAM	56	503	3.5	1
	Patient10	DPAM	64	75	15.37	1
	Patient12	DPAM	77	500	34.87	1
	Patient18	DPAM	159.6	509	15.1	1
	Patient09	DPAM	183.5	0.8	16.6	1
	Patient03	PMCA	2.06	1.5	6.5	1
	Patient04	PMCA	32	665.4	15.23	1
	Patient06	PMCA	79.7	3062	4.5	1
	Patient08	PMCA	27.9	199	63.7	0
	Patient11	PMCA	752.6	0.8	35.23	0
	Patient13	PMCA	10.8	0	22.17	0
	Patient15	PMCA	0.6	8.8	81.2	0
	Patient17	PMCA	37.4	513	5.7	1
	Patient20	PMCA	1.56	16	87.83	0
	Patient22	PMCA	25	27	19.57	1
	Patient23	PMCA	18	465	70.4	0

## Sheet: Supp Table S5
	Supplementary Table S5: HRAC scores and CAF scores calculated using global gene expression microarray profiles of 63 samples from 24 PMP patients and 11 samples from 11 CRC patients. For each sample, the unique microarray barcode and patient of origin are also reported.
	Microarray Barcode	Patient ID	Histology	HRAC Score	CAF Score
	3998532084_F	Patient01	DPAM	-0.203579	2199.37
	6303256082_A	Patient01	DPAM	-0.199411	2615.08
	6303256082_B	Patient01	DPAM	0.913281	1734.28
	6303256082_C	Patient01	DPAM	-0.61542	2129.35
	6303256082_D	Patient01	DPAM	-0.882123	2092.82
	6303256082_E	Patient01	DPAM	-0.801281	2538.44
	6303256082_F	Patient01	DPAM	-0.728604	2775.29
	3998532081_A	Patient02	DPAM	-0.955356	2489.62
	3998532075_K	Patient05	DPAM	-0.649927	1870.65
	3998532075_F	Patient07	DPAM	-0.732037	1655.1
	5552277094_H	Patient09	DPAM	-0.290714	2052.43
	3998532075_D	Patient10	DPAM	1.19897	1369.59
	5993427080_K	Patient12	DPAM	-1.32882	2091.47
	3998532075_A	Patient14	DPAM	-1.52545	1987.48
	3998532081_B	Patient14	DPAM	-0.0720739	1488.68
	9534190124_K	Patient14	DPAM	-0.246664	1669.01
	9534190124_L	Patient14	DPAM	-1.30142	2027.36
	9534190125_I	Patient14	DPAM	-1.37308	1600.51
	9534190125_J	Patient14	DPAM	-1.23488	1630.14
	9534190125_K	Patient14	DPAM	-0.233614	1597.05
	9534190125_L	Patient14	DPAM	-1.11461	797.769
	9992580074_A	Patient16	DPAM	1.62446	1354.62
	9992580074_B	Patient16	DPAM	-1.45765	2099.46
	9992580074_C	Patient16	DPAM	-1.43583	2249.23
	9992580074_D	Patient16	DPAM	-0.032839	1864.69
	9992580074_E	Patient16	DPAM	-0.669601	2207.63
	9992580074_K	Patient16	DPAM	1.69666	1097.02
	3998532086_F	Patient18	DPAM	0.197294	1896.61
	3998532086_G	Patient18	DPAM	-0.0186127	2102.64
	3998532086_H	Patient18	DPAM	-0.380648	2066.73
	3998532086_I	Patient18	DPAM	0.494776	2116.12
	3998532086_J	Patient18	DPAM	-0.520131	2102.54
	3998532086_K	Patient18	DPAM	-0.206571	2250.02
	3998532086_L	Patient18	DPAM	1.37804	1252.18
	6303256082_I	Patient19	DPAM	-1.29127	1736.53
	6303256082_J	Patient19	DPAM	0.335009	2107.63
	6303256082_K	Patient19	DPAM	0.0949885	1767.6
	6303256082_L	Patient19	DPAM	-1.10913	2257.54
	3998532081_I	Patient21	DPAM	-0.951916	1744.38
	3998532081_J	Patient21	DPAM	-1.48558	1545.52
	3998532081_K	Patient21	DPAM	-1.29382	1496.87
	3998532081_L	Patient21	DPAM	-1.06423	1644.19
	5552277026_K	Patient24	DPAM	-1.6137	1497.47
	5552277092_L	Patient03	PMCA	0.984233	2108.34
	9553572040_K	Patient04	PMCA	-1.06946	1385.97
	9553572040_L	Patient04	PMCA	0.0925816	1896.05
	9992580074_J	Patient04	PMCA	-1.23544	1648.81
	3998532084_A	Patient06	PMCA	1.3501	1615.3
	3998532084_J	Patient08	PMCA	-1.82659	488.273
	3999305039_C	Patient11	PMCA	0.554041	2398.72
	3999305039_D	Patient11	PMCA	0.887791	2099.09
	3999305039_E	Patient11	PMCA	-0.195348	2274.9
	3999305039_F	Patient11	PMCA	0.0923908	1669.64
	3999305039_G	Patient11	PMCA	0.48926	1976.57
	3999305039_H	Patient11	PMCA	0.138063	2633.75
	3999305039_I	Patient11	PMCA	0.76102	2138.22
	3998532084_G	Patient13	PMCA	0.72196	1667.61
	5552277088_K	Patient15	PMCA	-1.62381	2041.4
	3998532084_L	Patient17	PMCA	1.36581	868.728
	8508870021_L	Patient17	PMCA	1.37037	880.223
	5552277092_I	Patient20	PMCA	-0.280902	2550.03
	5552277026_L	Patient22	PMCA	1.60072	600.088
	5552277088_J	Patient23	PMCA	0.86838	1771.78
	3998532075_B	Patient25	CRC	Na	950.697
	3998532075_C	Patient26	CRC	Na	243.24
	3998532075_G	Patient27	CRC	Na	494.049
	3998532075_J	Patient28	CRC	Na	1539.47
	3998532084_B	Patient29	CRC	Na	141.998
	3998532084_E	Patient30	CRC	Na	1164.16
	5552277092_K	Patient31	CRC	Na	1984.89
	5552277094_A	Patient32	CRC	Na	849.845
	6303256082_H	Patient33	CRC	Na	294.239
	8508870044_K	Patient34	CRC	Na	223.748
	8508870044_L	Patient35	CRC	Na	916.075

## Sheet: Supp Table S6
	Supplementary Table S6: CAF score calculated for appendiceal PMP samples from the GSE75535 dataset. HRAC classification and clinical annotation are provided in the public GEO database.
	GEO sample ID	Grade: Low / High	HRAC Prognosis (good / poor)	CAF score	CAF Prognosis (0= good, 1 = poor)
	GSM1958631	Low	good	1152.95	1
	GSM1958632	Low	poor	880.936	0
	GSM1958633	Low	good	755.298	0
	GSM1958634	Low	poor	767.231	0
	GSM1958635	Low	good	1255.99	1
	GSM1958636	NA	poor	503.515	0
	GSM1958637	Low	good	922.76	0
	GSM1958638	High	poor	1081.62	1
	GSM1958639	Low	poor	1154.28	1
	GSM1958640	Low	good	687.478	0
	GSM1958641	Low	good	313.99	0
	GSM1958642	Low	poor	677.097	0
	GSM1958643	Low	good	953.924	1
	GSM1958644	Low	good	527.124	0
	GSM1958645	High	good	1259.66	1
	GSM1958646	High	good	1045.64	1
	GSM1958647	Low	good	858.153	0
	GSM1958648	Low	good	1147.42	1
	GSM1958649	High	good	1101.28	1
	GSM1958650	Low	good	397.961	0
	GSM1958651	Low	poor	581.379	0
	GSM1958652	Low	good	1068.13	1
	GSM1958653	Low	good	796.191	0
	GSM1958654	Low	poor	1210.48	1
	GSM1958655	High	poor	1289.6	1
	GSM1958656	High	good	721.298	0
	GSM1958657	High	poor	751.353	0
	GSM1958658	NA	poor	945.693	1
	GSM1958659	Low	poor	517.529	0
	GSM1958660	Low	good	1221.57	1
	GSM1958661	Low	poor	808.954	0
	GSM1958662	Low	poor	1425.92	1
	GSM1958663	High	good	962.093	1
	GSM1958664	NA	good	930.186	0
	GSM1958665	High	poor	118.755	0
	GSM1958666	Low	poor	1167.04	1
	GSM1958667	High	good	1167.53	1
	GSM1958668	High	good	1099.03	1
	GSM1958669	Low	poor	199.771	0
